# Supplementary material for: Multiple Effects of High Surface Area Hollow Nanospheres Assembled by Nickel Cobaltate Nanosheets on Soluble Lithium Polysulfides
Source: Molecules. 2023 Feb 5;28(4):1539. doi: 10.3390/molecules28041539 (PMC9961496; doi:10.3390/molecules28041539)
Supplement: Supplementary file 1 [file molecules-28-01539-s001.zip]

Archive with 1 entries (1 files):
- molecules-2181069-supplementary.pdf
